# Supplementary material for: Two inflammation-related genes model could predict risk in prognosis of patients with lung adenocarcinoma
Source: Clin Transl Oncol. 2025 Mar 7;27(8):3386–98. doi: 10.1007/s12094-025-03861-w (PMC12259757; doi:10.1007/s12094-025-03861-w)
Supplement: Supplementary file 3 — Supplementary file3 (XLSX 10 KB) [file 12094_2025_3861_MOESM3_ESM.xlsx]

## Sheet: Sheet1
Table s1: The detailed list of lung adenocarcinoma datasets
Data sets	Group	Tissue sources	Sample size	Data type	Sequencing platform	Reference data sources
TCGA	Lung adenocarcinoma samples	Lung	352	Gene Expression Profiling	Illumina	https://portal.gdc.cancer.gov/
GSE31210	Lung adenocarcinoma samples	Lung	226	Gene Expression Profiling	Affymetrix Human Genome U133 Plus 2.0 Array	https://www.ncbi.nlm.nih.gov/geo/query/acc.cgi?acc=GSE31210
GSE68465	Lung adenocarcinoma samples	Lung	440	Gene Expression Profiling	Affymetrix Human Genome U133A Array	https://www.ncbi.nlm.nih.gov/geo/query/acc.cgi?acc=GSE68465
GSE72094	Lung adenocarcinoma samples	Lung	398	Gene Expression Profiling	Rosetta/Merck Human RSTA Custom Affymetrix 2.0 microarray	https://www.ncbi.nlm.nih.gov/geo/query/acc.cgi?acc=GSE72094
